# Supplementary material for: Association Between Fasting Insulin Levels and Handgrip Strength: A Cross-Sectional Study Using the Korean National Health and Nutrition Examination Survey
Source: J Clin Med. 2025 Dec 6;14(24):8653. doi: 10.3390/jcm14248653 (PMC12734391; doi:10.3390/jcm14248653)
Supplement: Supplementary file 1 [file jcm-14-08653-s001.zip]

Archive with 1 entries (1 files):
- jcm-3982107-supplementary.pdf
